# Supplementary material for: Effects of a Very-Low-Calorie Ketogenic Diet on the Fecal and Urinary Volatilome in an Obese Patient Cohort: A Preliminary Investigation
Source: Nutrients. 2023 Aug 28;15(17):3752. doi: 10.3390/nu15173752 (PMC10490432; doi:10.3390/nu15173752)
Supplement: Supplementary file 1 [file nutrients-15-03752-s001.zip]

Archive with 1 entries (1 files):
- nutrients-2548704-supplementary.pdf
